# Supplementary material for: Systematic Screening Study for the Selection of Proper Stabilizers to Produce Physically Stable Canagliflozin Nanosuspension by Wet Milling Method
Source: Bioengineering (Basel). 2023 Aug 4;10(8):927. doi: 10.3390/bioengineering10080927 (PMC10451257; doi:10.3390/bioengineering10080927)
Supplement: Supplementary file 1 [file bioengineering-10-00927-s001.zip]

Archive with 1 entries (1 files):
- bioengineering-2498976-supplementary.pdf
